# Supplementary material for: Human U90926 orthologous long non-coding RNA as a novel biomarker for visual prognosis in herpes simplex virus type-1 induced acute retinal necrosis
Source: Sci Rep. 2021 Jun 9;11:12164. doi: 10.1038/s41598-021-91340-x (PMC8190147; doi:10.1038/s41598-021-91340-x)
Supplement: Supplementary file 2 — Supplementary Information 2. [file 41598_2021_91340_MOESM2_ESM.xlsx]

## Sheet: mouse U90926 vs human U90926 sh
Supplementary Figue 1A
mouse U90926 transcript		4	A	C	A	C	A	C	A	C	A	C	A	C	A	C	A	C	A	C	A	C	A	T	A	T	A	T	A	T	A	T	A	T	A	-	T	G	T	T	C	G	T	A	T	T	C	A	G
			|			|		|		|						|		|	|		|	|		|		|			|	|		|	|		|		|	|				|	|	|		|
AC110615.1-201		31	A	A	C	C	T	C	T	C	T	G	T	G	C	C	T	C	A	-	A	C	T	T	C	T	T	C	A	T	G	T	A	A	A	C	T	G	G	C	A	G	T	A	A	T	-	-	A
mouse U90926 transcript		53	G	T	C	T	G	A	A	T	G	A	G	G	C	T	T	C	A	A	A	A	G	A	A	C	T	C	A	A	G	A	T	T	A	C	C	A	G	A	T	A	C	T	C	C	G	T	C
				|			|	|	|	|	|							|		|		|	|	|		|	|				|	|	|		|				|	|			|		|			|	|
AC110615.1-201		78	A	T	A	C	G	A	A	T	G	-	-	-	-	-	-	C	C	A	C	A	G	A	G	C	T	G	T	G	G	A	T	G	A	A	A	T	G	A	-	G	C	C	C	A	T	T	C
mouse U90926 transcript		103	C	C	T	G	G	T	C	A	T	A	C	T	G	A	T	A	A	A	G	A	A	A	A	A	T	G	A	A	G	G	T	G	G	T	G	A	T	T	C	T	G	A	T	G	G	C	-
				|	|	|	|		|		|			|		|				|	|		|	|		|	|	|			|	|			|		|	|			|	|	|		|	|	|
AC110615.1-201		121	T	C	T	G	G	-	C	T	T	C	T	T	T	A	A	C	C	A	G	G	A	A	G	A	T	G	T	G	G	G	C	T	G	A	G	A	-	G	C	T	G	-	T	G	G	A	G
mouse U90926 transcript		149	-	-	-	C	C	T	T	C	-	-	-	-	-	T	T	G	T	G	C	T	C	A	C	A	G	C	T	C	-	-	-	-	-	-	-	A	C	T	G	T	G	T	A	C	C	-	-
							|	|	|	|							|	|		|			|	|	|	|	|											|		|	|	|	|	|	|		|
AC110615.1-201		168	A	T	G	T	C	T	T	C	A	C	C	A	G	A	T	G	A	G	T	A	C	A	C	A	G	A	G	A	A	G	T	A	G	A	G	A	A	T	G	T	G	T	A	T	C	T	G
mouse U90926 transcript		179	A	G	T	A	T	C	A	A	G	A	T	T	C	C	C	T	G	G	C	A	A	G	A	T	T	T	T	C	C	T	C	T	A	C	T	G	-	-	T	C	C	T	T	T	C	T	T
			|	|	|	|			|		|	|			|				|		|	|	|	|								|	|	|			|	|			|					|		|	|
AC110615.1-201		218	A	G	T	A	G	G	A	T	G	A	A	G	C	A	G	A	G	A	C	A	A	G	-	-	-	-	-	-	-	T	C	T	T	G	T	G	A	A	T	A	A	G	G	T	A	T	T
mouse U90926 transcript		227	C	C	G	G	A	A	G	C	A	C	T	G	C	C	A	G	A	G	G	T	T	C	T	G	T	G	A	A	T	T	C	T	T	T	A	A	A	A	T	C	T	G	T	A	G	G	A
					|	|	|	|	|	|	|	|		|	|												|	|				|	|	|	|	|						|	|					|	|
AC110615.1-201		260	-	-	G	G	A	A	G	C	A	C	A	G	C	-	-	-	-	-	-	-	-	-	-	-	T	G	-	-	-	T	C	T	T	T	T	G	T	T	C	C	T	-	-	-	-	G	A
mouse U90926 transcript		277	C	G	C	C	A	C	T	G	-	-	-	-	-	A	G	C	A	G	-	-	A	A	G	A	A	C	T	A	C	T	G	T	G	G	T	C	C	C	A	T	-	-	C	A	-	-	-
			|	|				|		|						|	|	|	|	|			|	|	|	|		|		|	|				|		|	|		|		|			|	|
AC110615.1-201		290	C	G	T	A	T	C	A	G	G	A	T	T	C	A	G	C	A	G	G	A	A	A	G	A	G	C	-	A	C	C	A	A	G	A	T	C	A	C	T	T	G	G	C	A	A	T	G
mouse U90926 transcript		312	T	T	C	C	C	A	C	T	C	A	C	-	A	A	C	A	G	A	A	G	C	T	G	A	C	C	T	T	T	C	T	C	T	G	A	C	T	G	G	G	-	-	-	G	G	T	C
				|	|	|				|	|	|				|	|		|				|	|	|	|					|			|		|	|		|		|	|				|			|
AC110615.1-201		339	A	T	C	C	T	G	A	T	C	A	A	G	C	A	C	G	G	G	C	A	C	T	G	A	-	-	-	-	T	G	G	C	A	G	A	A	T	A	G	G	T	G	A	G	A	A	C
mouse U90926 transcript		356	-	-	-	-	-	-	-	-	-	-	T	C	T	T	A	C	T	C	C	C	-	-	G	A	-	-	-	C	A	G	G	C	G	G	G	G	A	G	A	T	T	C	A	A	G	A	T
													|		|	|	|			|	|	|			|	|				|	|		|	|						|	|		|	|	|	|			|
AC110615.1-201		385	A	G	A	A	A	A	A	T	A	T	T	G	T	T	A	A	G	C	C	C	A	G	G	A	G	C	C	C	A	A	G	C	T	A	T	A	T	G	A	-	T	C	A	A	-	C	T
mouse U90926 transcript		391	A	G	G	G	T	T	C	C	T	C	A	C	A	G	C	C	C	A	-	-	-	G	A	A	A	A	G	C	C	T	C	T	T	C	C	C	C	C	A	C	A	C	A	G	T	G	C
			|		|			|	|					|	|	|			|	|				|	|		|				|	|	|	|					|			|		|		|	|	|	|
AC110615.1-201		433	A	A	G	A	C	T	C	A	A	T	G	C	A	G	G	A	C	A	A	A	G	G	A	C	A	G	A	A	C	T	C	T	A	A	G	T	C	A	T	C	C	C	T	G	T	G	C
mouse U90926 transcript		438	-	-	T	G	C	T	A	C	A	-	-	-	-	-	-	-	G	T	C	G	G	A	T	C	A	T	G	C	T	T	C	C	A	-	-	-	-	-	-	-	-	-	-	-	-	-	G
					|	|			|	|	|								|	|	|		|	|	|			|	|	|	|	|	|	|	|														|
AC110615.1-201		483	C	C	T	G	A	G	A	C	A	A	A	T	G	C	A	T	G	T	C	T	G	A	T	-	-	T	G	C	T	T	C	C	A	C	T	G	A	T	G	T	A	A	A	A	A	T	G
mouse U90926 transcript		465	C	C	T	T	C	C	T	G	C	-	-	-	-	-	-	-	-	-	-	-	A	C	-	-	-	-	-	C	A	C	A	G	T	G	A	C	T	C	C	T	C	C	C	T	A	C	C
					|	|		|	|	|													|	|						|	|		|	|		|					|	|		|		|		|	|
AC110615.1-201		531	A	T	T	T	G	C	T	G	A	G	T	T	A	G	A	C	G	A	A	G	A	C	G	A	T	G	G	C	A	G	A	G	A	G	C	A	G	T	C	T	T	C	A	T	-	C	C
mouse U90926 transcript		499	T	G	T	G	T	C	A	A	T	A	A	A	A	A	G	C	T	T	A	C	A	T	520
						|		|										|		|		|		|
AC110615.1-201		580	-	-	-	G	C	C	C	-	-	-	-	-	-	-	-	C	A	T	T	C	C	T	590
[truncated: 4 more columns]
