# Supplementary material for: Human U90926 orthologous long non-coding RNA as a novel biomarker for visual prognosis in herpes simplex virus type-1 induced acute retinal necrosis
Source: Sci Rep. 2021 Jun 9;11:12164. doi: 10.1038/s41598-021-91340-x (PMC8190147; doi:10.1038/s41598-021-91340-x)
Supplement: Supplementary file 3 — Supplementary Information 3. [file 41598_2021_91340_MOESM3_ESM.xlsx]

## Sheet: Figure 1D
Supplementary Figure 1B
mouse U90926 transcript		2	A	C	A	C	A	-	C	A	-	-	-	-	-	-	-	-	-	C	A	C	A	C	A	C	A	C	A	C	A	C	A	C	A	T	A	T	A	T	A	T	A	T	A	T	A	T	G
			|	|	|		|		|	|										|		|	|		|		|		|		|		|		|		|		|	|	|	|			|	|	|		|
AC110615.1-202		987	A	C	A	G	A	G	C	A	A	G	A	C	T	C	T	G	C	C	T	C	A	A	A	A	A	A	A	A	A	A	A	A	A	A	A	G	A	T	A	T	G	C	A	T	A	A	G
mouse U90926 transcript		42	G	T	A	-	-	-	-	-	-	-	-	-	-	-	-	-	-	T	T	C	A	G	A	T	T	G	T	C	T	G	A	A	T	G	A	G	G	C	-	-	-	-	-	-	-	-	-
				|	|															|	|					|	|		|		|	|	|	|	|	|		|		|
AC110615.1-202		1037	-	T	A	G	C	T	A	C	C	C	C	A	C	T	C	C	T	T	T	-	-	-	-	T	T	C	T	G	T	G	A	A	T	G	T	G	A	C	C	T	T	A	T	T	T	G	G
mouse U90926 transcript		66	-	-	-	-	-	-	-	-	-	-	-	-	-	-	-	-	-	-	-	-	-	T	T	C	A	A	-	-	-	-	A	A	G	A	A	C	T	C	A	A	G	A	T	T	A	C	C
																								|	|		|	|					|		|	|		|	|	|	|	|		|	|
AC110615.1-202		1082	T	A	C	G	G	G	T	C	T	T	T	G	C	A	G	A	T	A	T	A	A	T	T	-	A	A	G	T	T	G	A	G	G	A	T	C	T	C	A	A	A	A	T	-	-	-	G
mouse U90926 transcript		91	T	A	C	T	C	C	G	T	C	C	T	T	C	C	T	G	G	-	-	-	-	-	-	T	C	-	-	-	-	-	-	-	-	-	-	-	A	T	A	C	T	G	A	-	-	-	-
			|	|										|		|	|	|	|							|	|												|	|		|	|	|	|
AC110615.1-202		1128	T	A	-	-	-	-	-	-	-	-	A	T	G	C	T	G	G	A	T	T	T	A	A	T	C	C	A	A	T	G	A	G	A	G	A	G	A	T	-	C	T	G	A	G	A	C	C
mouse U90926 transcript		120	A	G	A	A	A	-	-	-	-	-	-	-	-	-	-	-	-	-	-	-	-	-	-	-	A	A	T	G	A	A	G	G	T	G	G	-	-	-	-	-	-	T	G	A	T	T	C
			|	|	|	|	|																				|	|		|	|	|	|	|		|	|							|	|		|	|
AC110615.1-202		1169	A	G	A	A	A	C	A	G	G	G	G	A	G	A	C	A	G	T	C	A	T	A	T	G	A	A	-	G	A	A	G	G	A	G	G	C	T	G	C	T	A	T	G	G	T	T	T
mouse U90926 transcript		145	T	G	G	C	C	C	T	T	-	-	C	T	T	G	T	G	C	T	C	A	C	-	-	-	A	G	C	T	C	A	C	T	G	T	G	T	A	C	C	A	G	T	A	T	C	A	A
			|	|						|				|	|	|	|		|		|	|	|				|		|	|	|		|	|	|	|										|		|	|
AC110615.1-202		1218	T	G	-	-	-	-	-	T	G	G	T	T	T	G	T	C	C	C	C	A	C	T	A	A	A	A	C	T	C	-	C	T	G	T	-	-	-	-	-	-	-	-	-	T	G	A	A
mouse U90926 transcript		187	-	G	A	T	T	C	C	C	-	-	-	-	T	G	G	C	A	-	-	-	-	-	-	-	-	A	G	A	-	-	-	-	-	-	-	-	-	T	T	T	-	-	-	T	C	C	T
				|	|	|		|	|	|					|	|	|	|	|									|	|	|										|	|	|				|	|		|
AC110615.1-202		1253	T	G	A	T	C	C	C	C	A	G	T	G	T	G	G	C	A	G	T	A	T	T	G	G	G	A	G	A	T	G	G	G	A	A	G	T	G	T	T	T	G	G	G	T	C	A	T
mouse U90926 transcript		209	-	-	C	T	A	C	T	G	T	C	C	T	T	T	C	T	T	C	A	A	C	C	G	G	-	-	-	A	A	G	C	A	C	T	G	C	C	A	G	A	G	G	-	-	-	-	-
					|				|	|	|	|				|	|		|		|	|			|	|				|		|	|		|	|		|	|	|	|		|	|
AC110615.1-202		1303	A	G	C	A	G	G	T	G	T	C	-	-	-	T	C	A	T	G	A	A	T	A	G	G	T	T	A	A	T	G	C	C	C	T	C	C	C	A	G	T	G	G	A	G	A	G	C
mouse U90926 transcript		248	C	T	G	T	G	A	A	T	T	C	T	-	-	-	-	-	-	-	-	-	-	-	-	T	T	A	A	A	A	T	C	T	G	T	A	G	G	A	A	G	C	C	G	-	-	-	-
			|	|					|	|	|	|	|													|	|	|	|				|	|	|		|	|			|	|	|		|
AC110615.1-202		1350	C	T	-	-	-	C	A	T	T	C	T	T	G	T	G	G	G	A	C	T	G	G	A	T	T	A	A	T	T	A	C	T	G	A	A	G	-	-	A	G	C	A	G	G	T	T	G
mouse U90926 transcript		279	-	-	C	C	A	C	T	G	A	G	-	-	C	A	G	A	A	G	A	A	C	T	-	-	-	-	-	A	C	T	G	T	G	G	T	C	C	C	A	T	C	A	T	T	C	C	-
						|	|		|	|	|	|			|	|	|						|	|						|	|	|		|			|	|		|		|			|	|	|	|
AC110615.1-202		1395	T	A	A	C	A	G	T	G	A	G	T	T	C	A	G	-	-	-	-	C	C	T	C	C	T	A	G	A	C	T	C	T	-	C	T	C	T	C	T	T	G	C	T	T	C	C	T
mouse U90926 transcript		319	T	C	A	C	A	A	C	A	-	G	A	A	G	C	T	G	A	C	C	T	T	T	-	-	-	-	-	-	-	-	-	-	-	-	-	-	-	-	-	C	T	C	T	G	A	C	T
			|	|	|	|			|	|		|					|	|	|		|	|	|	|																		|		|	|
AC110615.1-202		1440	T	C	A	C	-	-	C	A	T	G	-	-	-	-	T	G	A	T	C	T	T	T	T	G	G	C	A	C	A	C	A	C	C	C	G	C	T	T	C	C	C	C	T	-	-	-	-
mouse U90926 transcript		351	G	G	T	C	C	T	C	T	T	A	C	T	C	C	C	G	A	C	A	G	G	C	G	G	G	G	A	G	A	T	T	C	A	A	G	A	T	A	G	T	-	A	G	G	G	T	T
					|	|	|	|	|	|	|		|	|		|	|				|	|										|	|		|	|	|		|		|	|			|	|	|
AC110615.1-202		1477	-	-	T	C	C	T	C	T	T	T	C	T	T	C	C	A	T	G	A	G	-	-	-	-	-	-	-	-	-	T	T	G	A	A	G	-	T	G	G	T	G	T	G	G	G	A	C
mouse U90926 transcript		400	C	A	-	-	-	-	-	-	-	-	-	-	-	-	-	-	-	-	-	-	-	-	-	-	-	-	-	-	-	-	-	C	A	G	C	C	-	-	C	A	G	A	A	-	-	-	-
				|																														|	|	|	|	|			|	|	|	|	|
AC110615.1-202		1515	G	A	C	C	A	G	T	T	G	C	A	G	C	T	A	C	C	C	A	A	T	C	T	T	G	A	A	T	T	T	C	C	A	G	C	C	T	A	C	A	G	A	A	C	T	G	T
mouse U90926 transcript		412	-	-	-	-	-	-	A	A	G	C	C	T	C	T	T	-	-	-	-	-	-	-	-	-	-	-	-	-	-	C	C	C	-	-	-	-	-	-	-	-	-	-	-	-	-	-	-
									|	|	|	|	|	|	|	|	|															|	|	|
AC110615.1-202		1565	C	T	A	A	A	T	A	A	G	C	C	T	C	T	T	T	T	C	T	T	T	A	T	A	A	A	T	T	A	C	C	C	A	G	T	C	T	A	A	A	G	T	G	T	T	C	T
mouse U90926 transcript		424	-	-	-	-	C	C	A	C	A	C	A	-	-	-	-	-	-	-	-	-	-	-	-	-	-	-	-	-	-	-	-	-	-	-	-	-	-	-	-	-	-	-	-	-	-	-	-
							|		|	|	|		|
AC110615.1-202		1615	A	T	A	G	C	A	A	C	A	A	A	A	A	T	A	A	T	G	G	A	C	T	A	A	G	A	A	A	A	T	G	G	T	A	G	G	A	G	A	C	G	C	C	C	T	G	G
mouse U90926 transcript		431	-	G	T	-	G	C	C	C	A	T	G	C	-	-	-	T	A	-	-	-	-	-	-	-	-	-	-	-	-	-	-	-	-	-	-	-	-	-	-	-	-	-	C	A	G	T	C
				|	|		|	|		|	|	|	|	|				|	|																										|	|	|		|
AC110615.1-202		1665	G	G	T	G	G	C	T	C	A	T	G	C	C	T	G	T	A	A	T	C	C	C	A	G	C	A	C	T	T	T	G	G	G	A	G	G	C	C	A	A	G	G	C	A	G	G	C
mouse U90926 transcript		451	T	C	A	-	-	T	G	-	-	-	-	-	-	-	-	-	C	T	T	C	C	A	G	C	T	C	C	T	T	C	C	T	G	C	A	C	C	-	A	C	A	-	-	G	T	G	A
			|	|	|			|	|											|	|	|		|	|			|	|			|	|	|	|		|	|	|		|	|	|			|	|	|	|
AC110615.1-202		1715	T	C	A	C	C	T	G	A	G	G	T	C	A	G	G	A	G	T	T	C	A	A	G	-	A	C	C	A	G	C	C	T	G	-	A	C	C	A	A	C	A	T	G	G	T	G	A
mouse U90926 transcript		484	C	T	C	C	T	C	C	C	T	A	C	C	T	G	A	T	G	T	G	T	C	A	A	T	A	A	A	A	A	G	C	T	T	A	C	-	-	-	-	A	T	T	A	522
			|		|		|	|		|	|	|	|													|	|	|	|	|	|				|	|	|					|	|	|	|
AC110615.1-202		1763	C	C	C	A	T	C	T	C	T	A	C	-	-	-	-	-	-	-	-	-	-	-	-	T	A	A	A	A	A	-	-	-	T	A	C	A	A	A	A	A	T	T	A	1790
[truncated: 4 more columns]
