# Supplementary material for: Human U90926 orthologous long non-coding RNA as a novel biomarker for visual prognosis in herpes simplex virus type-1 induced acute retinal necrosis
Source: Sci Rep. 2021 Jun 9;11:12164. doi: 10.1038/s41598-021-91340-x (PMC8190147; doi:10.1038/s41598-021-91340-x)
Supplement: Supplementary file 4 — Supplementary Information 4. [file 41598_2021_91340_MOESM4_ESM.xlsx]

## Sheet: Supplementaly Table 1
Supplementary Table 1. List of primers used in this study.
5'-RACE primer for the long form of U90926 orthologous transcript		Primer sequence (5'-3')
5'-end phosphorylated RT primer		AGTGCAGTGGC
A1 primer		TAGTGGGGACAAACCACATC
S1 primer		CCATGAGTTGAAGTGGTGTG
A2 primer		CAAACTCCTGACCTCCAGTGAT
S2 primer		TGCCTGTAATCCCAGCACTT
5'-RACE primer for the short form of U90926 orthologous transcript		Primer sequence (5'-3')
5'-end phosphorylated RT primer		GATGGAGAGTTGAC
A1 primer		AGACAGCTGTGCTTCCTGAA
S1 primer		CTCAATGCAGGACAAAGGACA
A2 primer		GTCTCTGCTTCATCCTACTCTGC
S2 primer		GCATGTCTGATTGCTTCCACT
3'-RACE primer for for the long form of U90926 orthologous transcript		Primer sequence (5'-3')
known upstream region-specific primer		GTGGCTCATGCCTGTAAT
Three sites adopter primer		CTGATCTAGAGGTACCGGATCC
3'-RACE primer for for the short form of U90926 orthologous transcript		Primer sequence (5'-3')
known upstream region-specific primer		CTCAATGCAGGACAAAGGACA
Three sites adopter primer		CTGATCTAGAGGTACCGGATCC
Supplementaly Table1. List of primers used in this study.
Primer pairs for qPCR		Forward primer sequence (5′-3′)			Reverse primer sequence (5'-3')
AC-110615.1-201 (short human U90926 transcript)		TGGCTTTGGGCAAGTTATTT			ACAGCTCTCAGCCCACATCT
AC-110615.1-202 (long human U90926 transcript)		GGCTGCTATGGTTTGGATGT			CTCCCATGACCCAAACACTT
GAPDH		GGCCTCCAAGGAGTAAGACC			AGGGGTCTACATGGCAACTG
