# Supplementary material for: Human U90926 orthologous long non-coding RNA as a novel biomarker for visual prognosis in herpes simplex virus type-1 induced acute retinal necrosis
Source: Sci Rep. 2021 Jun 9;11:12164. doi: 10.1038/s41598-021-91340-x (PMC8190147; doi:10.1038/s41598-021-91340-x)
Supplement: Supplementary file 5 — Supplementary Information 5. [file 41598_2021_91340_MOESM5_ESM.xlsx]

## Sheet: Sheet1
Supplementary Table 2.
Patient No.	Age on the day when the vitreous fluid was collected	Sex	Systemic acyclovir therapy before vitreous surgery	Relative long human U90926 transcript exprssion	Viral loads in the vitreous fluid (log copies/ml)	Final best-corrected logMAR visual acuity
ARN1	53	male	intravenous infusion for 1 day	22.7	5.14613	0.39794
ARN2	29	female	intravenous infusion for 2 days	16.8	4.04139	1
ARN3	58	male	intravenous infusion for 1 day	30.3	5.20412	1.52288
ARN4	64	male	intravenous infusion for 4 days	33.4	5.17609	2
ARN5	75	male	intravenous infusion for 2 days	41.5	5.04139	3
ARN6	79	male	intravenous infusion for 3 days	82.9	5.57978	3
ARN7	40	female	intravenous infusion for 1 day	39.6	5.79239	2.39794
ARN8	45	male	intravenous infusion for 1 day	56.2	5.62325	2.69897
ARN9	68	female	intravenous infusion for 1 day	51.2	5.5682	1
ARN10	34	female	intravenous infusion for 2 days	13.4	5.4624	0.69897
ARN11	43	male	intravenous infusion for 3 days	21.2	4.80618	0.522879
ARN, acute retinal necrosis; logMAR, logarithm of the minimum angle of resolution
